# Supplementary material for: A Higher Abundance of Actinomyces spp. in the Gut Is Associated with Spontaneous Preterm Birth
Source: Microorganisms. 2023 Apr 29;11(5):1171. doi: 10.3390/microorganisms11051171 (PMC10222247; doi:10.3390/microorganisms11051171)
Supplement: Supplementary file 1 [file microorganisms-11-01171-s001.zip]

Archive with 2 entries (2 files):
- Supplementary Figure S1.tif
- Supplementary table S1.pdf
